# Supplementary material for: 2-Cys peroxiredoxin oxidation in response to hydrogen peroxide and contractile activity in skeletal muscle: A novel insight into exercise-induced redox signalling?
Source: Free Radic Biol Med. 2020 Nov 20;160:199–207. doi: 10.1016/j.freeradbiomed.2020.06.020 (PMC7718083; doi:10.1016/j.freeradbiomed.2020.06.020)
Supplement: Multimedia component 1 [file mmc1.xml]

<?xml version="1.0" encoding="UTF-8" standalone="no"?><data:data><datasets><author>mjj@liverpool.ac.uk</author><type>0</type><dataset><value>1</value><reason>Data will be made available on request</reason><comments/></dataset></datasets></data:data>
